# Supplementary material for: Identification of Fungal Pathogens of Chinese Chestnut Fruit Rot and Analysis of Resistance Differences Among Major Cultivars
Source: Microorganisms. 2026 Jan 5;14(1):113. doi: 10.3390/microorganisms14010113 (PMC12844437; doi:10.3390/microorganisms14010113)
Supplement: Supplementary file 1 [file microorganisms-14-00113-s001.zip]

Archive with 1 entries (1 files):
- microorganisms-4046142-supplementary.pdf
